# Supplementary material for: Fluorescent Imaging of Extracellular Fungal Enzymes Bound onto Plant Cell Walls
Source: Int J Mol Sci. 2022 May 6;23(9):5216. doi: 10.3390/ijms23095216 (PMC9105846; doi:10.3390/ijms23095216)
Supplement: Supplementary file 1 [file ijms-23-05216-s001.zip]

Archive with 1 entries (1 files):
- ijms-1696175-supplementary.pdf
